# Supplementary material for: A Novel 14mer Peptide Inhibits Autophagic Flux via Selective Activation of the mTORC1 Signalling Pathway: Implications for Alzheimer’s Disease
Source: Int J Mol Sci. 2024 Nov 29;25(23):12837. doi: 10.3390/ijms252312837 (PMC11641777; doi:10.3390/ijms252312837)
Supplement: Supplementary file 1 [file ijms-25-12837-s001.zip]

Archive with 1 entries (1 files):
- ijms-3308714-supplementary.pdf
